# Supplementary material for: Development Control and Inactivation of Byssochlamys nivea Ascospores by Hyperbaric Storage at Room Temperature
Source: Foods. 2023 Feb 25;12(5):978. doi: 10.3390/foods12050978 (PMC10001197; doi:10.3390/foods12050978)
Supplement: Supplementary file 1 [file foods-12-00978-s001.zip]

Archive with 1 entries (1 files):
- foods-2229813-SI.pdf
